# Supplementary material for: Effects of different doses of vancomycin powder in total knee and hip arthroplasty on the periprosthetic joint infection rate: a systematic review and meta-analysis
Source: J Orthop Surg Res. 2022 Dec 17;17:546. doi: 10.1186/s13018-022-03445-2 (PMC9758814; doi:10.1186/s13018-022-03445-2)
Supplement: Supplementary file 1 — Additional file 1. Table S1. Search strategy. [file 13018_2022_3445_MOESM1_ESM.xls]

## Sheet: Sheet1
Table S1. Search Strategy
Pubmed			Embase		Cochrane Library		Web of science
#	Query	Result	Query	Result	Query	Result	Query	Result
#1	"Vancomycin" OR "Vancomycin Hydrochloride" OR "Hydrochloride, Vancomycin" OR Vancocin or "Vancocin HCl" OR "Vancocine"	33542	vancomycin:ab,ti OR 'vancomycin hcl':ab,ti OR 'vancomycin hydrochloride':ab,ti OR vancocin:ab,ti OR vancocine:ab,ti	43908	"vancomycin" OR "Vancocin HCl" OR "Vancocine"	2162	vancomycin	14956
#2	"Arthroplasty,Replacement,Hip" OR "Arthroplasty, Hip Replacement" OR "Hip Prosthesis Implantation" OR "Hip Replacement Arthroplasty" OR "Replacement Arthroplasty, Hip" OR "Hip Replacement, Total" OR "Total Hip Replacement" OR "Total Hip Arthroplasty" OR "Arthroplasty, Total Hip" OR "Hip Arthroplasty, Total" OR "Replacement, Total Hip"	42035	total hip replacement':ab,ti OR 'hip total arthroplasty':ab,ti OR 'hip total joint replacement':ab,ti OR 'hip total replacement':ab,ti OR 'hip total replacement arthroplasty':ab,ti OR 'total hip arthroplasty':ab,ti OR 'total replacement hip arthroplasty':ab,ti	32537	"Arthroplasty, Replacement, Hip" OR "Total Hip Arthroplasty" OR "Hip Arthroplasty, Total" OR "Total Hip Replacement" OR "Hip Replacement, Total" OR "Arthroplasty, Total Hip" OR "Hip Replacement Arthroplasty" OR "Replacement Arthroplasty, Hip" OR "Hip Prosthesis Implantation" OR "Implantation, Hip Prosthesis" OR "Arthroplasty, Replacement, Knee" OR "Knee Replacement Arthroplasty" OR "Total Knee Re…	12564	arthroplasty replacement hip	23865
#3	"Arthroplasty, Replacement, Knee" OR "Arthroplasty, Knee Replacement" OR "Knee Replacement Arthroplasty" OR "Knee Arthroplasty, Total" OR "Arthroplasty, Total Knee" OR "Total Knee Arthroplasty" OR "Replacement, Total Knee" OR "Total Knee Replacement" OR "Knee Replacement, Total" OR "Knee Arthroplasty" OR "Arthroplasty, Knee"	38070	total knee arthroplasty':ab,ti OR 'knee arthroplasty, total':ab,ti OR 'knee replacement, total':ab,ti OR 'total knee joint replacement':ab,ti OR 'total knee replacement':ab,ti OR 'total knee replacement arthroplasty':ab,ti	30792			arthroplasty replacement knee	9819
#4	#1 AND (#2 OR #3)	314	#1 AND (#2 OR #3)	179	#1 AND #2	36	#1 AND (#2 OR #3)	96
