# Supplementary material for: Effects of different doses of vancomycin powder in total knee and hip arthroplasty on the periprosthetic joint infection rate: a systematic review and meta-analysis
Source: J Orthop Surg Res. 2022 Dec 17;17:546. doi: 10.1186/s13018-022-03445-2 (PMC9758814; doi:10.1186/s13018-022-03445-2)
Supplement: Supplementary file 2 — Additional file 2. Table S2. Characteristics of patients extracted from all included studies. [file 13018_2022_3445_MOESM2_ESM.xls]

## Sheet: Sheet1
Table S2. Characteristics of patients extracted from all included studies.
Study	Study Design	Level Of Evidence	Intervention	Surgery	No. of Patients		Mean Age		Mean Follow-up		PJI definition	PJI
					VP	Control	VP	Control	VP	Control		VP	Control
Xu, X.2020[14]	R	Ⅲ	0.5gVP	Primary TKA	437	418	66.9±9.9	67.1±9.3	22.2±3.4mon	22.5±3.7mon	International Consensus Meeting on PJI	0	5
Dial, B. L.2018[22]	R	Ⅲ	1gVP	Primary THA	137	128	61.2±11.1	61.5±10.5	8.2±4.5 mon	14.4±7.5mon	International Consensus Meeting on PJI	1	7
Otte, J. E.2017[15]	R	Ⅲ	1gVP	Primary THA	282	252	NA	NA	3 mon	3 mon	Musculoskeletal Infection Society definition	3	4
				Revision THA	81	107						0	5
				Primary TKA	400	392						1	2
				Revision TKA	53	73						0	2
Patel, N. N.2018[16]	R	Ⅲ	1gVP	Primary THA	187	56	63.6	64.9	7.7 mon	11.3 mon	Musculoskeletal Infection Society definition	1	1
				Primary TKA	161	56						0	2
Tahmasebi, M. N.2021[17]	R	Ⅲ	1gVP	Primary TKA	1710	314	64.99	66.37	≥12 mon	≥12 mon	proceedings of the Philadelphia consensus	7	6
Cohen, E. M.2019[23]	P	Ⅱ	1gVP	Primary THA	309	246	66	67.3	29.2mon	29.6mon	International Consensus Meeting on PJI	2	4
Khatri, K.2017[24]	R	Ⅲ	1gVP	Primary TKA	51	64	NA	NA	＞6mon	＞6mon	Not defined	4	6
Matziolis,G2020[18]	R	Ⅲ	1gVP	Primary THA	432	4392	69±10	68±9	≥12 mon	≥12 mon	international consensus on orthopedic infections	2	48
				Primary TKA	650	3471						2	44
Hanada2019 [25]	R	Ⅲ	1gVP	Primary TKA	90	86	74.7	73.5	≥12 mon	≥12 mon	International Consensus Meeting on PJI	5	7
Winkler, C.2018[19]	R	Ⅲ	2gVP	Primary THA	133	97	58.8	60.4	≥6 mon	≥6 mon	Musculoskeletal Infection Society definition	1	1
				Revision THA	43	37	65	63.5				3	5
				Primary TKA	191	152	80	27				6	12
				Revision TKA	46	45	61.5	63.8				1	7
Yavuz, I. A.2020[26]	R	Ⅲ	2gVP	Primary TKA	474	502	65.5±10.7	63.4±12.1	53.2mon	53.2mon	International Consensus Meeting on PJI	4	5
Koutalos, A. A.2020[27]	P	Ⅱ	2gVP	Primary THA	65	59	62.1±11.9	64±12.5	≥24mon	≥24mon	Musculoskeletal Infection Society	1	0
				Primary TKA	83	83	70.3±7.6	71.3±5.7				1	1
Buchalter, D. B.2021[20]	R	Ⅲ	2gVP	Primary THA	7272	1800	62.38	62.3	≥3mon	≥3mon	Musculoskeletal Infection Society	40	10
				Primary TKA	7045	2182	63.74	63.82				31	22
Riesgo 2018[21]	R	Ⅲ	2gVP	Revision THA	20	18	60.8	61.1	≥12 mon	≥12 mon	Musculoskeletal Infection Society criteria	2	4
				Revision TKA	16	20						4	10
